# Supplementary material for: Dietary fiber, starch, and sugars in bananas at different stages of ripeness in the retail market
Source: PLoS One. 2021 Jul 8;16(7):e0253366. doi: 10.1371/journal.pone.0253366 (PMC8266066; doi:10.1371/journal.pone.0253366)
Supplement: S1 Table — Results for analyzed components in individual banana samples. (XLSX) [file pone.0253366.s001.xlsx]

## Sheet: Manuscript Supplemental table 
		LEGEND:
		n/a=not applicable na= not assayed																			**Atwater factors (kcal/g)
		EG=Enzymatic-gravimetric method (AOAC 991.43)				LMWSDF= Low molecular weight soluble dietary fiber
		mEG=Enzymatic-gravimetric-LC method (AOAC 2011.25)				FW = fresh weight
		HMWDF= High molecular weight dietary fiber																			General	Specific
		IDF= Insoluble dietary fiber																		Protein	4	3.36
		SDFP= Soluble dietary fiber precipitate																		Fat	9	8.37
																				Total carbohydrate by difference	4	3.6
*Samples with same original sample letter were from the same original lot of bananas, at different ripeness (and size in the case of the ripening experiment)
DATA:							g/100g FW	g/100g FW	g/100g FW	g/100g FW	g/100g FW	g/100g FW	g/100g FW	g/100g FW	g/100g FW	g/100g FW	g/100g FW	g/100g FW	g/100g FW	g/100g FW	g/100g FW	g/100g FW	g/100g FW	g/100g FW	g/100g FW	ENERGY CALCULATIONS
Original sample*	CompNo	Ripeness	Supplier	Source country	Study	Size	Moisture	Fructose	Glucose	Sucrose	mEG Total Fiber	EG Total Fiber	Starch	Total sugars	HMWDF (IDF+ SDFP)	Insoluble Dietary Fiber (IDF)	Low Molecular Weight Fiber (LMWSDF)	Soluble Dietary Fiber Precipitate (SDFP)	Total Dietary Fiber (HMWDF + LMWSDF)	Total Soluble Fiber (SDFP + LMWSDF)	Ash	Fat	Nitrogen (Kjeldahl)	Protein (N*6.25)	Total Carbohydrates by Difference	Using general Atwater factors **Calculated energy (kcal/100g FW)	Using specific Atwater factors **Calculated energy (kcal/100g FW)	kcal/100g Using CHO by diff- mEG fiber (and general Atwater factors)	kcal/100g Using CHO by diff- EG fiber (and general Atwater factors)
B	CY123SX	slightly ripe	Del Monte	Guatemala	Retail	n/a	75.1984	6.72	6.78	2.84	4.31	1.74	4.2	16.58	4.31	na	<0.75	na	na	na	0.69	0.14	0.11	0.6875	23.2841	97.1464	87.3046	79.9064	90.1864
K	CY123SY	slightly ripe	Chiquita	Guatemala	Retail	n/a	75.0435	6.15	6.12	2.51	6.32	1.86	5.18	15.27	6.32	na	<0.75	na	na	na	0.75	0.1	0.11	0.6875	23.419	97.3259	87.4554	72.0459	89.8859
L	CY123SZ	slightly ripe	Dole	Costa Rica	Retail	n/a	75.3395	5.77	5.72	4.45	4.94	1.72	3.89	15.65	4.94	na	<0.75	na	na	na	0.81	0.43	0.13	0.8125	22.608	97.5518	87.7178	77.7918	90.6718
M	CY123T0	slightly ripe	Chiquita	Guatemala	Retail	n/a	77.0181	6.345	6.25	1.84	5.56	1.72	5.03	12.94	5.56	na	<0.75	na	na	na	0.73	0.72	0.12	0.75	20.7819	92.6076	83.3612	70.3676	85.7276
N	CY123T1	slightly ripe	Dole	Costa Rica	Retail	n/a	75.6273	5.79	5.77	4.22	na	na	4.76	15.63	na	na	na	na	na	na	0.71	0.71	0.12	0.75	22.2027	98.2007	88.3923	na	na
O	CY123T2	slightly ripe	Chiquita	Guatemala	Retail	n/a	74.9652	5.26	5.18	5.25	na	na	5.03	14.04	na	na	na	na	na	na	0.76	0.11	0.12	0.75	23.4148	97.6493	87.7341	na	na
I	CY123T3	ripe	Del Monte	Costa Rica	Retail	n/a	74.7471	6.22	6.22	5.67	3.62	2.2	2.03	17.54	3.62	na	<0.75	na	na	na	0.65	0.62	0.12	0.75	23.2329	101.512	91.3478	87.0315	92.7115
C	CY123T4	ripe	Del Monte	Ecuador	Retail	n/a	72.1455	9.43	9.49	1.15	5.12	1.77	2.38	19.37	4.33	na	0.789	na	na	na	0.7	0.44	0.11	0.6875	26.027	110.818	99.69	90.338	103.738
J	CY123T5	ripe	Del Monte	Guatemala	Retail	n/a	76.0274	5.85	5.86	5.28	4.02	1.75	2.91	17.15	4.02	na	<0.75	na	na	na	0.65	0.1	0.13	0.8125	22.4101	93.7902	84.2432	77.7102	86.7902
B	CY123T6	ripe	Del Monte	Guatemala	Retail	n/a	76.3804	6.35	3.375	4.12	3.03	2.06	1.62	18.19	na	na	na	na	na	na	0.67	0.15	0.12	0.75	22.0496	92.5483	83.154	80.4283	84.3083
D	CY123T7	ripe	Dole	Costa Rica	Retail	n/a	76.334	3.33	0	9.4	na	na	1.55	17.43	na	na	na	na	na	na	0.65	0	0.11	0.6875	22.3285	92.0638	82.6924	na	na
E	CY123T8	ripe	Del Monte	Colombia	Retail	n/a	74.363	5.88	5.87	3.55	na	na	5.4	14.38	na	na	na	na	na	na	0.65	0	0.13	0.8125	24.1745	99.9478	89.758	na	na
F	CY123T9	overripe	Del Monte	Costa Rica	Retail	n/a	78.9342	7.1	7.34	1.9	1.8	1.82	0.32	15.83	na	na	na	na	na	na	0.63	0.11	0.11	0.6875	19.6383	82.2932	73.9286	75.0932	75.0132
G	CY123TA	overripe	Del Monte	Guatemala	Retail	n/a	78.2491	6.94	7.12	2.13	1.96	1.64	0.52	16.58	1.96	na	<0.75	na	na	na	0.74	0.11	0.15	0.9375	19.9634	84.5936	75.939	76.7536	78.0336
C	CY123TB	overripe	Del Monte	Ecuador	Retail	n/a	75.8749	7.38	7.84	1.81	2.44	2.33	0.46	19.6	2.44	na	<0.75	na	na	na	0.64	0.34	0.11	0.6875	22.4576	95.6404	86.0032	85.8804	86.3204
D	CY123TC	overripe	Dole	Costa Rica	Retail	n/a	80.5557	5.73	6.12	1.54	1.88	1.8	<0.30	15.83	1.88	na	<0.75	na	na	na	0.62	0.38	0.12	0.75	17.6943	77.1972	69.4001	69.6772	69.9972
H	CY123TD	overripe	Chiquita	Guatemala	Retail	n/a	79.0833	7.15	7.31	0.94	na	na	0.3	15.8	na	na	na	na	na	na	0.78	0.1	0.1	0.625	19.4117	81.0466	72.819	na	na
E	CY123TE	overripe	Del Monte	Colombia	Retail	n/a	77.0402	5.87	6.26	4.31	na	na	0.86	18.81	na	na	na	na	na	na	0.62	0.3	0.11	0.6875	21.3523	90.8591	81.6892	na	na
A	CY123QG	ripe	Chiquita	Guatemala	Ripening study	extra large	77.53	6.58	6.59	2.58	2.86	0.815	1.52	15.75	2.33	2.33	0.529	0	2.86	0	na	na	na	na	na	na	na	na	na
A	CY123QH	ripe	Chiquita	Guatemala	Ripening study	extra large	77.52	6.76	6.73	2.15	2.42	0.761	1.66	15.64	2.42	2.42	0	0	2.42	0	na	na	na	na	na	na	na	na	na
A	CY123QI	ripe	Chiquita	Guatemala	Ripening study	extra large	77.17	6.1	6.09	3.32	2.41	1.05	1.88	15.51	2.41	2.41	0	0	2.41	0	na	na	na	na	na	na	na	na	na
A	CY123Q4	unripe	Chiquita	Guatemala	Ripening study	extra large	75.9	1.68	1.73	1.17	16.2	1.03	13.51	4.58	16.2	14.3	0	1.87	16.2	1.87	na	na	na	na	na	na	na	na	na
A	CY123Q5	unripe	Chiquita	Guatemala	Ripening study	extra large	75.63	1.63	1.68	1.03	16.5	1.33	12.56	4.34	16.5	15.3	0	1.23	16.5	1.23	na	na	na	na	na	na	na	na	na
A	CY123Q6	unripe	Chiquita	Guatemala	Ripening study	extra large	76.1	1.77	1.83	1.37	15.2	1.11	12.58	4.97	15.2	13.8	0	1.38	15.2	1.38	na	na	na	na	na	na	na	na	na
A	CY123QJ	overripe	Chiquita	Guatemala	Ripening study	medium	80.75	6.76	6.45	0.56	1.37	1.07	0.48	13.77	1.37	1.37	0	0	1.37	0	na	na	na	na	na	na	na	na	na
A	CY123QK	overripe	Chiquita	Guatemala	Ripening study	medium	79.89	7.08	7.05	0.57	1.66	1.1	0.41	14.7	1.66	1.66	0	0	1.66	0	na	na	na	na	na	na	na	na	na
A	CY123QL	overripe	Chiquita	Guatemala	Ripening study	medium	80.32	6.87	6.68	0.47	1.61	1.25	0.42	14.02	1.61	1.61	0	0	1.61	0	na	na	na	na	na	na	na	na	na
A	CY123QA	ripe	Chiquita	Guatemala	Ripening study	medium	76.92	6.53	6.46	2.65	2.6	1.1	1.6	15.64	2.6	2.6	0	0	2.6	0	na	na	na	na	na	na	na	na	na
A	CY123QB	ripe	Chiquita	Guatemala	Ripening study	medium	76.54	6.61	6.55	2.69	2.7	1.22	1.83	15.85	2.7	2.7	0	0	2.7	0	na	na	na	na	na	na	na	na	na
A	CY123QC	ripe	Chiquita	Guatemala	Ripening study	medium	75.81	6.57	6.56	3.23	2.94	1.37	2.19	16.36	2.94	2.94	0	0	2.94	0	na	na	na	na	na	na	na	na	na
A	CY123Q7	slightly ripe	Chiquita	Guatemala	Ripening study	medium	76.5	6.24	6.11	2.53	3.41	1.07	3.21	14.88	3.41	3.41	0	0	3.41	0	na	na	na	na	na	na	na	na	na
A	CY123Q8	slightly ripe	Chiquita	Guatemala	Ripening study	medium	75.3	6.7	6.59	1.69	4.6	1.12	3.83	14.98	4.6	4.6	0	0	4.6	0	na	na	na	na	na	na	na	na	na
A	CY123Q9	slightly ripe	Chiquita	Guatemala	Ripening study	medium	75.61	6.59	6.45	2.3	3.52	1.26	3.14	15.34	3.52	3.52	0	0	3.52	0	na	na	na	na	na	na	na	na	na
A	CY123PY	unripe	Chiquita	Guatemala	Ripening study	medium	74.98	1.55	1.6	0.89	17.6	1.56	12.94	4.04	17.1	14.9	0.525	2.17	17.6	2.695	na	na	na	na	na	na	na	na	na
A	CY123PZ	unripe	Chiquita	Guatemala	Ripening study	medium	75	1.52	1.57	0.98	17.9	1.38	12.49	4.07	17.9	16.35	0	1.59	17.9	1.59	na	na	na	na	na	na	na	na	na
A	CY123Q0	unripe	Chiquita	Guatemala	Ripening study	medium	74.36	1.41	1.47	1.03	18.1	1.24	12.73	3.91	18.1	16.8	0	1.33	18.1	1.33	na	na	na	na	na	na	na	na	na
DEHYDRATED BANANAS:
A	CY123QD	ripe, dehydrated	Chiquita	Guatemala	Ripening study	medium	14.21	23.86	24.64	11.35	12.1	4.84	9.13	59.85	11	9.69	1.12	1.26	12.1	2.38	na	na	na	na	na	na	na	na	na
A	CY123QE	ripe, dehydrated	Chiquita	Guatemala	Ripening study	medium	16.02	22.8	23.78	12.19	12	5.9	11.89	58.77	10.8	9.69	1.21	1.09	12	2.3	na	na	na	na	na	na	na	na	na
